# Supplementary material for: Autochthonous faecal viral transfer (FVT) impacts the murine microbiome after antibiotic perturbation
Source: BMC Biol. 2020 Nov 20;18:173. doi: 10.1186/s12915-020-00906-0 (PMC7679995; doi:10.1186/s12915-020-00906-0)
Supplement: Supplementary file 2 — Additional file 2: Tables S1- S7. Table S1. Numbers of MiSeq 16 s rRNA amplicon gene sequenced paired reads per sample for Study 1, both pre and post-quality filtering. Table S2. Numbers of MiSeq 16 s rRNA amplicon gene sequenced paired reads per sample for Study 2, both pre- and post-quality filtering. Table S3. Statistical analysis of bacteriome β-diversity of Study 1 and Study 2 Control and FVT groups using Adonis PERMANOVA (Model formula = antibiotic treatment timepoint + Phage/control status). Table S4. Statistically significant differentially abundant taxa between Study 1 FVT and Control Mice. OTUs that differ from CT00 mice are highlighted in blue. Table S5. Statistically significant differentially abundant taxa between Study 2 FVT and Control Mice. OTUs that differ from CT00 mice are highlighted in blue. Table S6. Observed number of contigs/putative viruses in Study 1 and Study 2 mice. Table S7. Summary of Study 1 and Study 2 sample IDs, meta data and corresponding accession numbers. [file 12915_2020_906_MOESM2_ESM.xlsx]

## Sheet: Supplementary Table S1
	Supplementary Table S1: Study 1 Read FIltering
	Study 1 Sample Name-Replicate Number	Number of paired reads	Paired reads after merging	Paired reads after quality filtering
	CT000-1	9947	7427	6452
	CT000-2	9554	7824	6902
	CT000-3	15824	12016	10532
	CT000-4	11132	8925	7953
	CT000-5	10983	7481	6442
	CT000-6	10698	7687	6659
	CT000-7	8154	5967	5196
	CT000-8	10032	7750	6702
	CT000-9	53355	42951	37956
	CT000-10	12725	10102	8866
	CT000-11	13007	10904	9842
	CT000-12	28230	20569	17783
	CT000-13	15425	11559	9894
	CT00 -1	23266	16233	13923
	CT00 -2	11613	8440	7280
	CT00 -3	12651	8814	7482
	CT00 -4	5732	4302	3789
	CT00 -5	12642	8996	7823
	CT00 -6	11721	8548	7398
	CT00 -7	13242	9597	8418
	CT00 -8	33511	25894	22866
	CT00 -9	22112	16276	14112
	CT00 -10	15568	11892	10458
	CT00 -11	26218	21154	18727
	CT00 -12	16200	11848	10324
	CT00 -13	21360	15505	13191
	CT00 -14	11700	9039	7957
	CT00 -15	13550	8977	7217
	CT00 -16	25045	19270	16937
	CTAb-1	24126	17691	14245
	CTAb-2	21470	17924	16097
	CTAb-3	33370	26728	22910
	CTAb-4	9387	7438	6265
	CTAb-5	26399	21044	17955
	CTAb-6	8682	4699	4053
	CTAb-7	38039	29355	24615
	CTAb-8	27839	21485	18365
	CTAb-9	27771	22326	19059
	CTAb-10	30060	22739	19221
	CTAb-11	37379	29082	24467
	CTAb-12	10302	6087	5275
	CTAb-13	19815	15597	13144
	CT1-1	25967	19421	16459
	CT1-2	39218	30616	26100
	CT1-3	34025	27177	25033
	CT1-4	19932	14713	12359
	CT1-5	50080	36465	30614
	CT1-6	18132	14321	12635
	CT1-7	48336	25270	22025
	VT1-1	27469	20856	17594
	VT1-2	27151	20183	16876
	VT1-3	20470	15973	13586
	VT1-4	30241	22477	18916
	VT1-5	15895	12277	10449
	VT1-6	22163	15761	13208
	VT1-7	23061	17422	14649
	VT1-8	19443	14664	12277
	CT2-1	21285	14286	12015
	CT2-2	10412	8084	6938
	CT2-3	17100	13642	12168
	CT2-4	14097	9242	7603
	CT2-5	43454	31050	26750
	CT2-6	23339	15680	13118
	CT2-7	40015	31095	26191
	CT2-8	32310	23487	20286
	VT2-1	15834	11527	10113
	VT2-2	15888	11609	10015
	VT2-3	17447	12545	10742
	VT2-4	13963	8174	6734
	VT2-5	19456	14210	12416
	VT2-6	15548	11834	10449
	VT2-7	17075	13805	12046
	VT2-8	28629	21153	18395
	CT3-1	19242	12719	10946
	CT3-2	10485	7778	6743
	CT3-3	12585	9255	8032
	CT3-4	23841	13994	11606
	CT3-5	17407	12029	10424
	CT3-6	24603	18743	16467
	CT3-7	15015	9934	8481
	CT3-8	16742	11098	9564
	VT3-1	16880	12705	11110
	VT3-2	26749	19725	17103
	VT3-3	22870	15223	13018
	VT3-4	19064	12273	10393
	VT3-5	21409	15230	13167
	VT3-6	37575	31564	28365
	VT3-7	33856	27372	24117
	VT3-8	47394	37639	33293
	CT4-1	25473	16795	14265
	CT4-2	28858	21839	19224
	CT4-3	33198	27183	24435
	CT4-4	25033	17989	15358
	CT4-5	33329	25316	22281
	CT4-6	32113	21415	18169
	CT4-7	30525	21790	18822
	CT4-8	24956	17437	14768
	VT4-1	37312	30733	27678
	VT4-2	34875	24819	21678
	VT4-3	28321	19707	17242
	VT4-4	20761	4087	2643
	VT4-5	43906	33964	30531
	VT4-6	25279	17433	15017
	VT4-7	18550	13306	11397
	VT4-8	22887	16222	14153
	Average	22842	16805	14514
	Standard Dev	10282	8079	7095

## Sheet: Supplementary Table S2
	Supplementary Table S2: Study 2 Read FIltering
	Study 2 Sample Name - Replicate Number	Number of paired reads	Paired reads after merging	Paired reads after quality filtering
	CT000-1	14296	12921	12020
	CT000-2	6182	5328	4907
	CT000-3	13714	12355	11461
	CT000-4	5682	5172	4778
	CT000-5	19573	17933	16759
	CT000-6	36397	32299	29991
	CT000-7	31686	29111	27045
	CT000-8	16281	14478	13281
	CT000-9	22639	20642	19046
	CT000-10	20936	19380	18044
	CT000-11	14793	13956	13068
	CT000-12	18859	17047	15818
	CT000-13	17223	15890	14709
	CT000-14	14350	13277	12343
	CT000-15	9687	8951	8326
	CT000-16	10516	9472	8803
	CT00-1	22362	20770	19331
	CT00-2	28537	26694	24903
	CT00-3	18177	16834	15633
	CT00-4	16055	14333	13225
	CT00-5	7369	6733	6226
	CT00-6	12415	11150	10246
	CT00-7	7510	6892	6414
	CT00-8	15890	14493	13444
	CT00-9	5228	4749	4411
	CT00-10	12609	11990	11125
	CT00-11	3755	3352	3114
	CT00-12	5488	4738	4274
	CT00-13	10749	9655	8928
	CT00-14	9888	7999	7377
	CT00-15	9031	8325	7725
	CT00-16	8366	7281	6721
	CTAb-1	4788	2232	2060
	CTAb-2	7308	2868	2632
	CTAb-3	11967	7031	6397
	CTAb-4	9743	6814	6240
	CTAb-5	13477	9932	9182
	CTAb-6	15689	8469	7733
	CTAb-7	11445	8413	7834
	CTAb-8	14831	9513	8636
	CTAb-9	4633	2005	1850
	CTAb-10	52448	51012	48142
	CTAb-11	12600	6574	6043
	CTAb-12	20635	7786	7124
	CTAb-13	11832	4901	4481
	CTAb-14	15684	6802	6255
	VT1-1	23445	22151	19996
	VT1-2	235778	223538	206185
	VT1-3	61912	60157	56900
	VT1-4	392833	373035	337071
	VT1-5	77717	74080	67255
	VT1-6	28832	22217	20184
	VT1-7	21487	20234	18401
	CT1-1	2407	768	703
	CT1-2	14403	7127	6516
	CT1-3	502211	479029	436103
	CT1-4	229726	219410	201908
	CT1-5	251285	238497	216418
	CT1-6	58164	41473	32179
	CT1-7	12079	5709	5190
	CT2-1	13193	12754	11964
	CT2-2	11802	11438	10768
	CT2-3	7719	7388	6948
	CT2-4	11431	11030	10365
	CT2-5	31262	30600	29016
	CT2-6	286459	276689	259924
	VT2-1	90885	88173	83190
	VT2-2	23662	22833	21467
	VT2-3	18275	17678	16641
	VT2-4	54794	53306	50312
	VT2-5	27614	26839	25310
	VT2-6	331946	315985	294979
	VT2-7	18445	18015	17078
	CT3-1	13890	13398	12671
	CT3-2	27312	26651	25313
	CT3-3	30977	30031	28572
	CT3-4	36464	35358	33471
	CT3-5	14143	13635	12716
	CT3-6	27481	26788	25420
	CT3-7	30877	29971	28360
	VT3-1	15369	14934	14196
	VT3-2	14729	14334	13595
	VT3-3	16615	15609	14680
	VT3-4	19819	19238	18078
	VT3-5	6531	6312	5995
	VT3-6	12820	12465	11852
	VT3-7	18731	17375	16284
	CT4-1	5295	4994	4714
	CT4-2	17924	17037	16055
	CT4-3	19070	18485	17498
	CT4-4	31404	29346	27447
	CT4-5	22275	21399	20148
	CT4-6	15015	13868	12911
	CT4-7	11175	10347	9539
	VT4-1	19365	18600	17560
	VT4-2	52989	49737	46487
	VT4-3	14687	13012	12041
	VT4-4	14281	12891	11992
	VT4-5	14539	13734	12936
	VT4-6	19882	18169	17032
	VT4-7	12479	11680	10975
	VT4-8	33982	32085	30120
	CT5-1	17607	16243	15098
	CT5-2	23710	22242	20766
	CT5-3	19422	17752	16343
	CT5-4	10317	9498	8853
	CT5-5	13827	12667	11769
	CT5-6	53728	48589	45018
	CT5-7	17455	15775	14640
	VT5-1	13779	12565	11666
	VT5-2	26299	24644	22865
	VT5-3	10139	9414	8731
	VT5-4	15737	14156	13109
	VT5-5	17526	16416	15321
	VT5-6	25810	24359	22792
	VT5-7	33021	28923	26645
	VT5-8	50611	46946	43361
	VT5-9	21992	19700	18223
	CT6-1	17359	15712	14637
	CT6-2	51306	46218	42660
	CT6-3	27479	24255	22309
	CT6-4	22223	20350	18840
	CT6-5	39621	36121	33414
	CT6-6	25772	23254	21508
	CT6-7	30869	27828	25697
	CT6-8	27811	24972	23033
	VT6-1	14692	13443	12484
	VT6-2	21379	19132	17664
	VT6-3	24083	21516	19945
	VT6-4	24634	21521	19940
	VT6-5	14146	13099	12212
	VT6-6	18133	16787	15616
	VT6-7	16909	15530	14422
	VT6-8	16941	15603	14348
	CceT6-1	20342	18831	17468
	CceT6-2	17118	15734	14411
	CceT6-3	21584	19849	18367
	CceT6-4	18215	17210	15930
	CceT6-5	19173	17668	16340
	CceT6-6	18201	16687	15389
	CceT6-7	23339	21879	20240
	CceT6-8	16985	15527	14400
	VCeT6 -1	13126	11983	11116
	VCeT6 -2	24183	22961	21376
	VCeT6 -3	9711	9087	8465
	VCeT6 -4	14152	13394	12495
	VCeT6 -5	20854	19731	18281
	VCeT6 -6	17187	16103	15060
	VCeT6 -7	19961	18914	17603
	VCeT6 -8	13842	12769	11866
	Average	34370	31758	29350
	Standard Dev	67520	64605	59214

## Sheet: Supplementary Table S3 
Supplementary Table S3: Statistical analysis of the bacteriome of Control and FVT treated animals
P values following Adonis PERMANOVA (Model formula = antibiotic treatment timepoint + Phage/control status)
Study 1	Bray Curtis	Unifrac	Weighted Unifrac
Timepoint 1 Control vs FVT	0.026	0.397	0.081
Timepoint 2 Control vs FVT	0.833	0.337	0.834
Timepoint 3 Control vs FVT	0.762	0.372	0.882
Timepoint 4 Control vs FVT	0.045	0.004	0.141
Study 2	Bray Curtis	Unifrac	Weighted Unifrac
Timepoint 1 Control vs FVT	0.47	0.395	0.255
Timepoint 2 Control vs FVT	0.397	0.63	0.691
Timepoint 3 Control vs FVT	0.283	0.117	0.236
Timepoint 4 Control vs FVT	0.039	0.002	0.105
Timepoint 5 Control vs FVT	0.002	0.001	0.143
Timepoint 6 Control vs FVT	0.003	0.001	0.084

## Sheet: Supplementary Table S4
	Supplementary Table S4: Study 1- Statistically significant differentially abundant taxa between FVT and Control Mice. OTUs that differ from CT00 mice are highlighted in blue
	T4
	OTU	Family	Genus	Species	baseMean	log2FoldChange	lfcSE	stat	pvalue	padj
	OTU_50	Lachnospiraceae	Unclassified	Unclassified	10.232	-5.02914	1.44184	-3.48801	0.000486629	0.0183122
	OTU_360	Ruminococcaceae	Unclassified	Eubacterium_siraeum	2.85671	-4.69867	1.55372	-3.02414	0.00249342	0.0425959
	OTU_122	Porphyromonadaceae	Parabacteroides	Parabacteroides_goldsteinii	3.96065	3.40684	1.0118	3.3671	0.00075962	0.0194653
	OTU_106	Unclassified	Unclassified	Unclassified	1.99668	4.04981	1.18402	3.4204	0.000625293	0.0183122
	OTU_735	Lachnospiraceae	Unclassified	Unclassified	1.92866	4.05189	1.17867	3.43768	0.000586715	0.0183122
	OTU_251	Unclassified	Unclassified	Unclassified	1.67012	4.10257	1.27149	3.22658	0.00125277	0.0256818
	OTU_86	Lachnospiraceae	Unclassified	Unclassified	25.0219	4.11082	1.3449	3.0566	0.00223865	0.0417203
	OTU_230	Lachnospiraceae	Ruminococcus2	Unclassified	1.97599	4.60638	1.38479	3.3264	0.000879759	0.0200389
	OTU_166	Lachnospiraceae	Unclassified	Unclassified	7.64499	4.77141	1.12603	4.23739	2.26133e-05	0.00231786
	OTU_113	Deferribacteraceae	Mucispirillum	Mucispirillum_schaedleri	3.06641	5.17455	1.36214	3.79885	0.000145371	0.00745026
	OTU_177	Unclassified	Unclassified	Unclassified	3.63289	5.41722	1.34295	4.03381	5.488e-05	0.00375013
	OTU_189	Lachnospiraceae	Unclassified	Unclassified	5.4116	6.02566	1.27749	4.7168	2.39583e-06	0.000491145

## Sheet: Supplementary Table S5
	Supplementary Table S5: Study 2 - Statistically significant differentially abundant taxa between FVT and Control Mice. OTUs that differ from CT00 mice are highlighted in blue
	T4
	OTU	Family	Genus	Species	baseMean	log2FoldChange	lfcSE	stat	pvalue	padj
	OTU_96	Lachnospiraceae	Unclassified	Unclassified	4.75038	-4.90201	1.17564	-4.16966	3.05056e-05	0.00102702
	OTU_122	Lachnospiraceae	Unclassified	Unclassified	10.0227	-3.96359	0.90016	-4.4032	1.06665e-05	0.000538656
	OTU_1602	Unclassified	Unclassified	Unclassified	2.48594	-3.94184	1.25225	-3.14782	0.00164494	0.0276898
	OTU_15	Lachnospiraceae	Unclassified	Unclassified	5.78988	-3.88595	0.929373	-4.18126	2.89895e-05	0.00102702
	OTU_726	Porphyromonadaceae	Unclassified	Unclassified	2.703	-3.74329	1.24345	-3.01039	0.00260909	0.0405412
	OTU_1102	Lachnospiraceae	Unclassified	Unclassified	23.9948	-3.1544	0.88724	-3.5553	0.000377552	0.00953318
	OTU_182	Unclassified	Unclassified	Bacteroides_acidifaciens	2.04872	3.97758	1.21653	3.26961	0.00107697	0.0206437
	OTU_11	Porphyromonadaceae	Parabacteroides	Parabacteroides_distasonis	67.3632	4.05398	0.778782	5.20554	1.93432e-07	1.95366e-05
	OTU_102	Lachnospiraceae	Clostridium_XlVa	Unclassified	29.9693	4.14878	1.27363	3.25746	0.00112416	0.0206437
	OTU_36	Unclassified	Unclassified	Unclassified	9.29506	4.62987	0.981427	4.71749	2.38774e-06	0.000160774
	OTU_473	Porphyromonadaceae	Unclassified	Barnesiella_intestinihominis	2.84583	4.73835	1.45014	3.2675	0.00108502	0.0206437
	OTU_1296	Porphyromonadaceae	Unclassified	Unclassified	3.85103	5.32114	1.33528	3.98505	6.7466e-05	0.00194688
	OTU_8	Porphyromonadaceae	Unclassified	Unclassified	72.816	8.23162	1.15876	7.10379	1.21381e-12	2.4519e-10
	T5
	OTU	Family	Genus	Species	baseMean	log2FoldChange	lfcSE	stat	pvalue	padj
	OTU_1066	Lachnospiraceae	Unclassified	Unclassified	20.1814	-7.11766	1.15801	-6.14644	7.92419e-10	1.03807e-07
	OTU_1004	Lachnospiraceae	Unclassified	Unclassified	7.33581	-5.71614	1.20494	-4.7439	2.09639e-06	6.33755e-05
	OTU_88	Lactobacillaceae	Lactobacillus	Unclassified	5.08448	-5.58503	1.2259	-4.55586	5.2172e-06	0.000146454
	OTU_114	Lachnospiraceae	Unclassified	Unclassified	16.0194	-5.38311	1.30147	-4.13618	3.5314e-05	0.00069392
	OTU_139	Unclassified	Unclassified	Unclassified	3.86134	-5.21877	1.24194	-4.20211	2.64435e-05	0.000546963
	OTU_145	Lactobacillaceae	Lactobacillus	Unclassified	3.23332	-4.94106	1.28333	-3.85018	0.00011803	0.00201677
	OTU_195	Lachnospiraceae	Unclassified	Unclassified	2.92676	-4.8872	1.20359	-4.06052	4.89642e-05	0.00091633
	OTU_53	Lachnospiraceae	Unclassified	Unclassified	39.1284	-4.6497	1.06667	-4.35907	1.30617e-05	0.000301956
	OTU_205	Unclassified	Unclassified	Unclassified	2.4088	-4.43346	1.40222	-3.16174	0.00156828	0.0158034
	OTU_553	Lachnospiraceae	Unclassified	Unclassified	5.09055	-4.40914	1.32028	-3.33955	0.000839146	0.0106382
	OTU_143	Unclassified	Unclassified	Unclassified	2.05374	-4.33085	1.30637	-3.31518	0.000915827	0.0109067
	OTU_166	Lachnospiraceae	Unclassified	Unclassified	6.26496	-4.27297	0.995037	-4.29428	1.75262e-05	0.000382655
	OTU_680	Lachnospiraceae	Unclassified	Unclassified	1.68974	-4.13478	1.24654	-3.31701	0.000909878	0.0109067
	OTU_946	Lachnospiraceae	Anaerostipes	Unclassified	8.34174	-3.76409	1.14734	-3.28072	0.00103541	0.011466
	OTU_726	Porphyromonadaceae	Unclassified	Unclassified	4.07857	-3.57685	1.10985	-3.22282	0.00126934	0.0131277
	OTU_135	Lachnospiraceae	Unclassified	Acetatifactor_muris	14.1773	-3.55127	1.04905	-3.38523	0.000711195	0.00931665
	OTU_122	Lachnospiraceae	Unclassified	Unclassified	2.73657	-3.49118	1.19498	-2.92154	0.00348301	0.0289609
	OTU_1695	Porphyromonadaceae	Unclassified	Unclassified	3.90972	-3.45592	1.01312	-3.41116	0.000646883	0.00876638
	OTU_887	Porphyromonadaceae	Barnesiella	Barnesiella_intestinihominis	10.0522	-3.38932	0.926548	-3.65801	0.000254185	0.00399578
	OTU_1370	Porphyromonadaceae	Barnesiella	Unclassified	2.27823	-3.2072	1.07193	-2.99199	0.00277167	0.0245013
	OTU_234	Erysipelotrichaceae	Unclassified	Unclassified	1.43347	-2.96042	1.07114	-2.7638	0.00571325	0.0440257
	OTU_1602	Unclassified	Unclassified	Unclassified	5.71682	-2.87015	0.87593	-3.27669	0.00105032	0.011466
	OTU_204	Ruminococcaceae	Unclassified	Unclassified	1.38686	-2.84227	0.946384	-3.0033	0.00267072	0.0244091
	OTU_25	Porphyromonadaceae	Barnesiella	Unclassified	200.5	-2.66342	0.857501	-3.10603	0.00189618	0.0181755
	OTU_1373	Bacteroidaceae	Bacteroides	Bacteroides_acidifaciens	15.0968	-2.57802	0.869531	-2.96484	0.00302842	0.0258732
	OTU_124	Bacteroidaceae	Bacteroides	Bacteroides_acidifaciens	34.3837	1.5176	0.523104	2.90114	0.00371803	0.0298201
	OTU_42	Porphyromonadaceae	Barnesiella	Unclassified	91.5459	1.64852	0.440807	3.73978	0.000184184	0.00301601
	OTU_261	Lachnospiraceae	Unclassified	Unclassified	6.27472	2.2896	0.694601	3.29628	0.000979747	0.0113247
	OTU_11	Porphyromonadaceae	Parabacteroides	Parabacteroides_distasonis	37.5977	2.29806	0.769025	2.98828	0.00280549	0.0245013
	OTU_820	Bacteroidaceae	Bacteroides	Bacteroides_acidifaciens	76.3966	2.50547	0.696033	3.59965	0.00031865	0.00463813
	OTU_771	Porphyromonadaceae	Barnesiella	Unclassified	0.799255	3.13	1.12813	2.7745	0.00552863	0.043455
	OTU_1313	Porphyromonadaceae	Unclassified	Unclassified	2.84809	3.80434	0.965003	3.94231	8.07003e-05	0.0014416
	OTU_1409	Rikenellaceae	Unclassified	Unclassified	1.24951	3.93834	1.30579	3.01607	0.00256075	0.0239613
	OTU_278	Erysipelotrichaceae	Unclassified	Eubacterium_dolichum	3.57995	4.21383	1.30692	3.22424	0.00126307	0.0131277
	OTU_395	Porphyromonadaceae	Unclassified	Unclassified	1.69974	4.21498	1.4451	2.91673	0.0035372	0.0289609
	OTU_1741	Porphyromonadaceae	Unclassified	Unclassified	1.53208	4.30139	1.19262	3.60668	0.000310137	0.00463813
	OTU_152	Porphyromonadaceae	Barnesiella	Unclassified	4.04878	4.46331	1.24467	3.58594	0.000335862	0.00471406
	OTU_731	Porphyromonadaceae	Barnesiella	Unclassified	2.1141	4.48249	1.43894	3.11512	0.00183867	0.0180649
	OTU_572	Porphyromonadaceae	Unclassified	Unclassified	3.77712	4.59857	0.955962	4.81041	1.50618e-06	4.93273e-05
	OTU_487	Unclassified	Unclassified	Unclassified	2.06433	4.76951	1.08957	4.37741	1.20096e-05	0.000294986
	OTU_437	Porphyromonadaceae	Unclassified	Unclassified	2.4274	5.02772	1.02234	4.91783	8.75079e-07	3.12642e-05
	OTU_1334	Porphyromonadaceae	Unclassified	Unclassified	2.51772	5.0758	1.00533	5.04887	4.4444e-07	1.74665e-05
	OTU_1742	Porphyromonadaceae	Unclassified	Barnesiella_intestinihominis	3.77487	5.642	1.01484	5.55952	2.70519e-08	1.51877e-06
	OTU_1350	Porphyromonadaceae	Unclassified	Unclassified	5.16392	5.77022	1.30347	4.4268	9.56433e-06	0.000250586
	OTU_362	Porphyromonadaceae	Unclassified	Unclassified	4.9317	5.90698	1.11571	5.29436	1.19432e-07	5.21518e-06
	OTU_543	Porphyromonadaceae	Unclassified	Barnesiella_intestinihominis	5.08685	6.01043	1.04618	5.74514	9.1847e-09	6.01598e-07
	OTU_413	Porphyromonadaceae	Unclassified	Barnesiella_intestinihominis	7.01499	6.33558	1.14952	5.51148	3.5583e-08	1.74802e-06
	OTU_346	Porphyromonadaceae	Unclassified	Unclassified	7.91306	6.53786	1.11204	5.87915	4.12388e-09	3.87956e-07
	OTU_473	Porphyromonadaceae	Unclassified	Barnesiella_intestinihominis	8.02781	6.5508	1.11992	5.84932	4.93583e-09	3.87956e-07
	OTU_1296	Porphyromonadaceae	Unclassified	Unclassified	12.3112	7.25363	0.990714	7.32162	2.4499e-13	4.81406e-11
	OTU_8	Porphyromonadaceae	Unclassified	Unclassified	380.636	11.329	0.883854	12.8177	1.30504e-37	5.1288e-35
	T6
	OTU	Family	Genus	Species	baseMean	log2FoldChange	lfcSE	stat	pvalue	padj
	OTU_82	Ruminococcaceae	Ruminococcus	Ruminococcus_flavefaciens	36.3833	-7.8991	1.26159	-6.26123	3.81942e-10	1.3177e-07
	OTU_88	Lactobacillaceae	Lactobacillus	Unclassified	7.34281	-6.16468	1.14288	-5.39396	6.89209e-08	5.94443e-06
	OTU_1066	Lachnospiraceae	Unclassified	Unclassified	5.34393	-5.55208	1.2648	-4.38969	1.13512e-05	0.000652692
	OTU_444	Lachnospiraceae	Unclassified	Unclassified	2.61118	-4.67272	1.26568	-3.69187	0.000222611	0.00512006
	OTU_15	Lachnospiraceae	Unclassified	Unclassified	50.8258	-4.62953	1.0683	-4.33355	1.46724e-05	0.000723138
	OTU_138	Unclassified	Unclassified	Unclassified	1.90222	-4.47886	1.11808	-4.00585	6.17943e-05	0.00236878
	OTU_405	Unclassified	Unclassified	Unclassified	1.73833	-4.21469	1.24244	-3.39227	0.000693152	0.0113875
	OTU_143	Unclassified	Unclassified	Unclassified	1.49295	-4.20893	1.0952	-3.84309	0.000121495	0.00331736
	OTU_139	Unclassified	Unclassified	Unclassified	6.94913	-4.16741	0.823862	-5.05839	4.22814e-07	2.91742e-05
	OTU_166	Lachnospiraceae	Unclassified	Unclassified	3.7847	-3.84379	1.01987	-3.76891	0.000163961	0.00404046
	OTU_145	Lactobacillaceae	Lactobacillus	Unclassified	1.07867	-3.65906	1.18461	-3.08884	0.00200941	0.023905
	OTU_308	Unclassified	Unclassified	Unclassified	1.15303	-3.64856	1.29262	-2.82261	0.00476342	0.0469537
	OTU_680	Lachnospiraceae	Unclassified	Unclassified	0.907704	-3.42901	1.22975	-2.78838	0.00529732	0.0496253
	OTU_53	Lachnospiraceae	Unclassified	Unclassified	36.6434	-3.36003	1.01116	-3.32296	0.000890686	0.0128036
	OTU_42	Porphyromonadaceae	Barnesiella	Unclassified	137.273	1.84211	0.480203	3.8361	0.000125002	0.00331736
	OTU_32	Porphyromonadaceae	Barnesiella	Barnesiella_intestinihominis	112.597	2.00177	0.590061	3.39247	0.000692655	0.0113875
	OTU_1601	Porphyromonadaceae	Unclassified	Odoribacter_splanchnicus	3.23487	2.44246	0.849081	2.87659	0.00401998	0.0433404
	OTU_1350	Porphyromonadaceae	Unclassified	Unclassified	8.33795	2.58946	0.906921	2.85523	0.00430062	0.0436386
	OTU_1425	Unclassified	Unclassified	Unclassified	1.09938	2.84217	0.992538	2.86354	0.00418937	0.0436386
	OTU_487	Unclassified	Unclassified	Unclassified	6.16839	2.87638	0.978799	2.93868	0.0032961	0.0366824
	OTU_1296	Porphyromonadaceae	Unclassified	Unclassified	39.8394	2.88739	0.912328	3.16486	0.00155155	0.0198254
	OTU_73	Lachnospiraceae	Unclassified	Unclassified	18.7201	2.91433	0.843731	3.45409	0.000552144	0.0100258
	OTU_8	Porphyromonadaceae	Unclassified	Unclassified	1030.27	3.00954	0.979383	3.07289	0.00211994	0.0243793
	OTU_802	Porphyromonadaceae	Unclassified	Unclassified	2.73421	3.10567	0.923431	3.36318	0.000770488	0.0119442
	OTU_1741	Porphyromonadaceae	Unclassified	Unclassified	6.37962	3.11352	0.853038	3.64992	0.000262322	0.00565633
	OTU_771	Porphyromonadaceae	Barnesiella	Unclassified	1.39277	3.21059	0.984723	3.2604	0.00111256	0.0147628
	OTU_413	Porphyromonadaceae	Unclassified	Barnesiella_intestinihominis	9.80575	3.23064	0.823646	3.92236	8.76851e-05	0.00275012
	OTU_102	Lachnospiraceae	Clostridium_XlVa	Unclassified	17.7513	3.27093	1.1737	2.78686	0.00532214	0.0496253
	OTU_1313	Porphyromonadaceae	Unclassified	Unclassified	6.47949	3.40114	0.797862	4.26281	2.0187e-05	0.000870566
	OTU_1742	Porphyromonadaceae	Unclassified	Barnesiella_intestinihominis	8.33746	3.4076	0.867926	3.92614	8.63205e-05	0.00275012
	OTU_1729	Porphyromonadaceae	Unclassified	Unclassified	1.66498	3.45072	0.956181	3.60886	0.000307548	0.00624142
	OTU_1232	Lachnospiraceae	Unclassified	Unclassified	14.0249	3.47969	1.06601	3.26422	0.00109767	0.0147628
	OTU_540	Rikenellaceae	Alistipes	Unclassified	13.1618	3.55017	1.00899	3.51853	0.000433951	0.0083174
	OTU_484	Porphyromonadaceae	Unclassified	Barnesiella_intestinihominis	1.18898	3.62451	1.08063	3.35409	0.000796278	0.0119442
	OTU_826	Bacteroidaceae	Bacteroides	Bacteroides_intestinalis	1.79559	3.95919	1.26279	3.13526	0.00171699	0.0211558
	OTU_473	Porphyromonadaceae	Unclassified	Barnesiella_intestinihominis	26.38	4.28538	0.716297	5.98269	2.19477e-09	3.78597e-07
	OTU_1409	Rikenellaceae	Unclassified	Unclassified	3.80245	4.70035	0.824461	5.70112	1.19023e-08	1.36876e-06
	Caecum T6
	OTU	Family	Genus	Species	baseMean	log2FoldChange	lfcSE	stat	pvalue	padj
	OTU_70	Deferribacteraceae	Mucispirillum	Mucispirillum_schaedleri	41.9153	-8.43371	1.18147	-7.1383	9.44938e-13	3.45847e-10
	OTU_1066	Lachnospiraceae	Unclassified	Unclassified	19.8511	-7.0999	1.20631	-5.88562	3.96569e-09	4.83814e-07
	OTU_444	Lachnospiraceae	Unclassified	Unclassified	12.5184	-6.52512	1.3836	-4.71605	2.40463e-06	0.000146683
	OTU_15	Lachnospiraceae	Unclassified	Unclassified	140.548	-5.14766	1.00786	-5.1075	3.26441e-07	2.98694e-05
	OTU_82	Ruminococcaceae	Ruminococcus	Ruminococcus_flavefaciens	3.11004	-4.78749	1.39744	-3.42589	0.000612797	0.0120526
	OTU_680	Lachnospiraceae	Unclassified	Unclassified	2.38343	-4.45576	1.12338	-3.9664	7.29669e-05	0.00242781
	OTU_138	Unclassified	Unclassified	Unclassified	1.61774	-4.17744	1.21288	-3.44422	0.0005727	0.0120526
	OTU_145	Lactobacillaceae	Lactobacillus	Unclassified	1.5267	-4.15483	1.17818	-3.52647	0.000421132	0.0110096
	OTU_143	Unclassified	Unclassified	Unclassified	1.45597	-4.05471	1.22756	-3.30307	0.000956327	0.0166674
	OTU_53	Lachnospiraceae	Unclassified	Unclassified	83.35	-4.0525	1.05055	-3.8575	0.000114551	0.00349381
	OTU_166	Lachnospiraceae	Unclassified	Unclassified	13.8149	-3.82068	0.840549	-4.54545	5.48174e-06	0.000286617
	OTU_58	Lachnospiraceae	Clostridium_XlVa	Clostridium_fusiformis	30.1437	1.33264	0.396029	3.365	0.000765438	0.0140075
	OTU_140	Ruminococcaceae	Oscillibacter	Oscillibacter_valericigenes	21.3941	1.47028	0.429877	3.42023	0.000625682	0.0120526
	OTU_261	Lachnospiraceae	Unclassified	Unclassified	17.9642	2.08947	0.7041	2.96757	0.00300163	0.0439439
	OTU_174	Lachnospiraceae	Unclassified	Unclassified	46.0685	2.34068	0.683543	3.42433	0.00061631	0.0120526
	OTU_73	Lachnospiraceae	Unclassified	Unclassified	36.544	2.44193	0.808732	3.01945	0.00253232	0.0386179
	OTU_1742	Porphyromonadaceae	Unclassified	Barnesiella_intestinihominis	1.58697	3.53202	0.921463	3.83305	0.000126564	0.00356326
	OTU_200	Unclassified	Unclassified	Unclassified	3.82012	3.59289	1.02812	3.49462	0.000474745	0.0115838
	OTU_473	Porphyromonadaceae	Unclassified	Barnesiella_intestinihominis	2.73939	3.90412	0.961328	4.06117	4.88274e-05	0.00178708
	OTU_1296	Porphyromonadaceae	Unclassified	Unclassified	5.35517	4.26267	0.974844	4.37267	1.22737e-05	0.000561524
	OTU_154	Desulfovibrionaceae	Desulfovibrio	Desulfovibrio_fairfieldensis	2.18312	4.28627	1.3862	3.0921	0.00198747	0.0316267
	OTU_102	Lachnospiraceae	Clostridium_XlVa	Unclassified	48.8752	4.64158	1.10229	4.21085	2.54417e-05	0.00103463
	OTU_215	Lachnospiraceae	Unclassified	Unclassified	3.32118	4.68032	1.46233	3.20059	0.00137146	0.0228161
	OTU_540	Rikenellaceae	Alistipes	Unclassified	4.97587	5.32617	1.11648	4.77048	1.83784e-06	0.00013453
	OTU_120	Desulfovibrionaceae	Unclassified	Unclassified	6.57686	6.16566	0.994808	6.19785	5.72413e-10	1.04752e-07

## Sheet: Supplementary Table S6
	Supplementary Table S6: Observed number of contigs/putative viruses in each group of mice
	Study 1			Study 2
	Sample Name	No of Contigs		Sample Name	No of Contigs
	S1-vCT000	225		S2-vCT000	196
	S1-vCT00	203		S2-vCT00	151
	S1-vCTAb	127		S2-vCTAb	93
	S1-vC1	150		S2-vC1	69
	S1-vV1	194		S2-vV1	134
	S1-vC2	154		S2-vC2	112
	S1-vV2	116		S2-vV2	103
	S1-vC3	129		S2-vC3	122
	S1-vV3	110		S2-vV3	122
	S1-vC4	152		S2-vC4	77
	S1-vV4	163		S2-vV4	104
				S2-vC5	88
				S2-vV5	113
				S2-vC6	99
				S2-vV6	141

## Sheet: Supplementary Table S7
BioProject	BioSample	Sample ID	Study	Timepoint	Description	Sample Name - Replicate Number	Data Type
PRJNA385256	SAMN06886564	NG-8227_1_C1_lib85253	Study_1	1	Control mice_pre_treatment	CT000-1	16S rRNA
PRJNA385256	SAMN06886565	NG-8227_1_C2_lib85254	Study_1	1	Control mice_pre_treatment	CT000-2	16S rRNA
PRJNA385256	SAMN06886566	NG-8227_1_C3_lib85255	Study_1	1	Control mice_pre_treatment	CT000-3	16S rRNA
PRJNA385256	SAMN06886567	NG-8227_1_C4_lib85256	Study_1	1	Control mice_pre_treatment	CT000-4	16S rRNA
PRJNA385256	SAMN06886568	NG-8227_1_C5_lib85257	Study_1	1	Control mice_pre_treatment	CT000-5	16S rRNA
PRJNA385256	SAMN06886569	NG-8227_1_C7_lib85258	Study_1	1	Control mice_pre_treatment	CT000-6	16S rRNA
PRJNA385256	SAMN06886570	NG-8227_1_P1_lib84522	Study_1	1	Phage treated_pre_treatment	CT000-7	16S rRNA
PRJNA385256	SAMN06886571	NG-8227_1_P2_lib85247	Study_1	1	Phage treated_pre_treatment	CT000-8	16S rRNA
PRJNA385256	SAMN06886572	NG-8227_1_P3_lib85248	Study_1	1	Phage treated_pre_treatment	CT000-9	16S rRNA
PRJNA385256	SAMN06886573	NG-8227_1_P4_lib85249	Study_1	1	Phage treated_pre_treatment	CT000-10	16S rRNA
PRJNA385256	SAMN06886574	NG-8227_1_P5_lib85250	Study_1	1	Phage treated_pre_treatment	CT000-11	16S rRNA
PRJNA385256	SAMN06886575	NG-8227_1_P6_lib85251	Study_1	1	Phage treated_pre_treatment	CT000-12	16S rRNA
PRJNA385256	SAMN06886576	NG-8227_1_P7_lib85252	Study_1	1	Phage treated_pre_treatment	CT000-13	16S rRNA
PRJNA385256	SAMN06886577	NG-8227_2_C1_lib85267	Study_1	2	Control mice_pre_treatment	CT00 -1	16S rRNA
PRJNA385256	SAMN06886578	NG-8227_2_C2_lib85268	Study_1	2	Control mice_pre_treatment	CT00 -2	16S rRNA
PRJNA385256	SAMN06886579	NG-8227_2_C3_lib85269	Study_1	2	Control mice_pre_treatment	CT00 -3	16S rRNA
PRJNA385256	SAMN06886580	NG-8227_2_C4_lib85270	Study_1	2	Control mice_pre_treatment	CT00 -4	16S rRNA
PRJNA385256	SAMN06886581	NG-8227_2_C5_lib85271	Study_1	2	Control mice_pre_treatment	CT00 -5	16S rRNA
PRJNA385256	SAMN06886582	NG-8227_2_C6_lib85272	Study_1	2	Control mice_pre_treatment	CT00 -6	16S rRNA
PRJNA385256	SAMN06886583	NG-8227_2_C7_lib85273	Study_1	2	Control mice_pre_treatment	CT00 -7	16S rRNA
PRJNA385256	SAMN06886584	NG-8227_2_C8_lib85274	Study_1	2	Control mice_pre_treatment	CT00 -8	16S rRNA
PRJNA385256	SAMN06886585	NG-8227_2_P1_lib85259	Study_1	2	Phage treated_pre_treatment	CT00 -9	16S rRNA
PRJNA385256	SAMN06886586	NG-8227_2_P2_lib85260	Study_1	2	Phage treated_pre_treatment	CT00 -10	16S rRNA
PRJNA385256	SAMN06886587	NG-8227_2_P3_lib85261	Study_1	2	Phage treated_pre_treatment	CT00 -11	16S rRNA
PRJNA385256	SAMN06886588	NG-8227_2_P4_lib85262	Study_1	2	Phage treated_pre_treatment	CT00 -12	16S rRNA
PRJNA385256	SAMN06886589	NG-8227_2_P5_lib85263	Study_1	2	Phage treated_pre_treatment	CT00 -13	16S rRNA
PRJNA385256	SAMN06886590	NG-8227_2_P6_lib85264	Study_1	2	Phage treated_pre_treatment	CT00 -14	16S rRNA
PRJNA385256	SAMN06886591	NG-8227_2_P7_lib85265	Study_1	2	Phage treated_pre_treatment	CT00 -15	16S rRNA
PRJNA385256	SAMN06886592	NG-8227_2_P8_lib85266	Study_1	2	Phage treated_pre_treatment	CT00 -16	16S rRNA
PRJNA385256	SAMN06886593	NG-8227_3_C1_lib85282	Study_1	3	Control mice_Ab_treatment	CTAb-1	16S rRNA
PRJNA385256	SAMN06886594	NG-8227_3_C3_lib85283	Study_1	3	Control mice_Ab_treatment	CTAb-2	16S rRNA
PRJNA385256	SAMN06886595	NG-8227_3_C4_lib85284	Study_1	3	Control mice_Ab_treatment	CTAb-3	16S rRNA
PRJNA385256	SAMN06886596	NG-8227_3_C5_lib85285	Study_1	3	Control mice_Ab_treatment	CTAb-4	16S rRNA
PRJNA385256	SAMN06886597	NG-8227_3_C6_lib85286	Study_1	3	Control mice_Ab_treatment	CTAb-5	16S rRNA
PRJNA385256	SAMN06886598	NG-8227_3_C7_lib85287	Study_1	3	Control mice_Ab_treatment	CTAb-6	16S rRNA
PRJNA385256	SAMN06886599	NG-8227_3_P1_lib85275	Study_1	3	Phage treated_Ab_treatment	CTAb-7	16S rRNA
PRJNA385256	SAMN06886600	NG-8227_3_P2_lib85276	Study_1	3	Phage treated_Ab_treatment	CTAb-8	16S rRNA
PRJNA385256	SAMN06886601	NG-8227_3_P3_lib85277	Study_1	3	Phage treated_Ab_treatment	CTAb-9	16S rRNA
PRJNA385256	SAMN06886602	NG-8227_3_P5_lib85278	Study_1	3	Phage treated_Ab_treatment	CTAb-10	16S rRNA
PRJNA385256	SAMN06886603	NG-8227_3_P6_lib85279	Study_1	3	Phage treated_Ab_treatment	CTAb-11	16S rRNA
PRJNA385256	SAMN06886604	NG-8227_3_P7_lib85280	Study_1	3	Phage treated_Ab_treatment	CTAb-12	16S rRNA
PRJNA385256	SAMN06886605	NG-8227_3_P8_lib85281	Study_1	3	Phage treated_Ab_treatment	CTAb-13	16S rRNA
PRJNA385256	SAMN06886606	NG-8227_4_C1_lib85296	Study_1	4	Control mice	CT1-1	16S rRNA
PRJNA385256	SAMN06886607	NG-8227_4_C2_lib85297	Study_1	4	Control mice	CT1-2	16S rRNA
PRJNA385256	SAMN06886608	NG-8227_4_C3_lib85298	Study_1	4	Control mice	CT1-3	16S rRNA
PRJNA385256	SAMN06886609	NG-8227_4_C4_lib85299	Study_1	4	Control mice	CT1-4	16S rRNA
PRJNA385256	SAMN06886610	NG-8227_4_C5_lib85300	Study_1	4	Control mice	CT1-5	16S rRNA
PRJNA385256	SAMN06886611	NG-8227_4_C6_lib85301	Study_1	4	Control mice	CT1-6	16S rRNA
PRJNA385256	SAMN06886612	NG-8227_4_C7_lib85302	Study_1	4	Control mice	CT1-7	16S rRNA
PRJNA385256	SAMN06886613	NG-8227_4_P1_lib85288	Study_1	4	Phage treated	VT1-1	16S rRNA
PRJNA385256	SAMN06886614	NG-8227_4_P2_lib85289	Study_1	4	Phage treated	VT1-2	16S rRNA
PRJNA385256	SAMN06886615	NG-8227_4_P3_lib85290	Study_1	4	Phage treated	VT1-3	16S rRNA
PRJNA385256	SAMN06886616	NG-8227_4_P4_lib85291	Study_1	4	Phage treated	VT1-4	16S rRNA
PRJNA385256	SAMN06886617	NG-8227_4_P5_lib85292	Study_1	4	Phage treated	VT1-5	16S rRNA
PRJNA385256	SAMN06886618	NG-8227_4_P6_lib85293	Study_1	4	Phage treated	VT1-6	16S rRNA
PRJNA385256	SAMN06886619	NG-8227_4_P7_lib85294	Study_1	4	Phage treated	VT1-7	16S rRNA
PRJNA385256	SAMN06886620	NG-8227_4_P8_lib85295	Study_1	4	Phage treated	VT1-8	16S rRNA
PRJNA385256	SAMN06886621	NG-8227_5_C1_lib85303	Study_1	5	Control mice	CT2-1	16S rRNA
PRJNA385256	SAMN06886622	NG-8227_5_C2_lib85304	Study_1	5	Control mice	CT2-2	16S rRNA
PRJNA385256	SAMN06886623	NG-8227_5_C3_lib85305	Study_1	5	Control mice	CT2-3	16S rRNA
PRJNA385256	SAMN06886624	NG-8227_5_C4_lib85306	Study_1	5	Control mice	CT2-4	16S rRNA
PRJNA385256	SAMN06886625	NG-8227_5_C5_lib85307	Study_1	5	Control mice	CT2-5	16S rRNA
PRJNA385256	SAMN06886626	NG-8227_5_C6_lib85308	Study_1	5	Control mice	CT2-6	16S rRNA
PRJNA385256	SAMN06886627	NG-8227_5_C7_lib85309	Study_1	5	Control mice	CT2-7	16S rRNA
PRJNA385256	SAMN06886628	NG-8227_5_C8_lib85310	Study_1	5	Control mice	CT2-8	16S rRNA
PRJNA385256	SAMN06886629	NG-8227_5_P1_lib85311	Study_1	5	Phage treated	VT2-1	16S rRNA
PRJNA385256	SAMN06886630	NG-8227_5_P2_lib85312	Study_1	5	Phage treated	VT2-2	16S rRNA
PRJNA385256	SAMN06886631	NG-8227_5_P3_lib85313	Study_1	5	Phage treated	VT2-3	16S rRNA
PRJNA385256	SAMN06886632	NG-8227_5_P4_lib85314	Study_1	5	Phage treated	VT2-4	16S rRNA
PRJNA385256	SAMN06886633	NG-8227_5_P5_lib85315	Study_1	5	Phage treated	VT2-5	16S rRNA
PRJNA385256	SAMN06886634	NG-8227_5_P6_lib85316	Study_1	5	Phage treated	VT2-6	16S rRNA
PRJNA385256	SAMN06886635	NG-8227_5_P7_lib85317	Study_1	5	Phage treated	VT2-7	16S rRNA
PRJNA385256	SAMN06886636	NG-8227_5_P8_lib85318	Study_1	5	Phage treated	VT2-8	16S rRNA
PRJNA385256	SAMN06886637	NG-8227_6_C1_lib85319	Study_1	6	Control mice	CT3-1	16S rRNA
PRJNA385256	SAMN06886638	NG-8227_6_C2_lib85320	Study_1	6	Control mice	CT3-2	16S rRNA
PRJNA385256	SAMN06886639	NG-8227_6_C3_lib85321	Study_1	6	Control mice	CT3-3	16S rRNA
PRJNA385256	SAMN06886640	NG-8227_6_C4_lib85322	Study_1	6	Control mice	CT3-4	16S rRNA
PRJNA385256	SAMN06886641	NG-8227_6_C5_lib85323	Study_1	6	Control mice	CT3-5	16S rRNA
PRJNA385256	SAMN06886642	NG-8227_6_C6_lib85324	Study_1	6	Control mice	CT3-6	16S rRNA
PRJNA385256	SAMN06886643	NG-8227_6_C7_lib85325	Study_1	6	Control mice	CT3-7	16S rRNA
PRJNA385256	SAMN06886644	NG-8227_6_C8_lib85326	Study_1	6	Control mice	CT3-8	16S rRNA
PRJNA385256	SAMN06886645	NG-8227_6_P1_lib85327	Study_1	6	Phage treated	VT3-1	16S rRNA
PRJNA385256	SAMN06886646	NG-8227_6_P2_lib85328	Study_1	6	Phage treated	VT3-2	16S rRNA
PRJNA385256	SAMN06886647	NG-8227_6_P3_lib85329	Study_1	6	Phage treated	VT3-3	16S rRNA
PRJNA385256	SAMN06886648	NG-8227_6_P4_lib85330	Study_1	6	Phage treated	VT3-4	16S rRNA
PRJNA385256	SAMN06886649	NG-8227_6_P5_lib85331	Study_1	6	Phage treated	VT3-5	16S rRNA
PRJNA385256	SAMN06886650	NG-8227_6_P6_lib85332	Study_1	6	Phage treated	VT3-6	16S rRNA
PRJNA385256	SAMN06886651	NG-8227_6_P7_lib85333	Study_1	6	Phage treated	VT3-7	16S rRNA
PRJNA385256	SAMN06886652	NG-8227_6_P8_lib85334	Study_1	6	Phage treated	VT3-8	16S rRNA
PRJNA385256	SAMN06886653	NG-8227_7_C1_lib85335	Study_1	7	Control mice	CT4-1	16S rRNA
PRJNA385256	SAMN06886654	NG-8227_7_C2_lib85336	Study_1	7	Control mice	CT4-2	16S rRNA
PRJNA385256	SAMN06886655	NG-8227_7_C3_lib85337	Study_1	7	Control mice	CT4-3	16S rRNA
PRJNA385256	SAMN06886656	NG-8227_7_C4_lib85338	Study_1	7	Control mice	CT4-4	16S rRNA
PRJNA385256	SAMN06886657	NG-8227_7_C5_lib85339	Study_1	7	Control mice	CT4-5	16S rRNA
PRJNA385256	SAMN06886658	NG-8227_7_C6_lib85340	Study_1	7	Control mice	CT4-6	16S rRNA
PRJNA385256	SAMN06886659	NG-8227_7_C7_lib85341	Study_1	7	Control mice	CT4-7	16S rRNA
PRJNA385256	SAMN06886660	NG-8227_7_C8_lib85342	Study_1	7	Control mice	CT4-8	16S rRNA
PRJNA385256	SAMN06886661	NG-8227_7_P1_lib85343	Study_1	7	Phage treated	VT4-1	16S rRNA
PRJNA385256	SAMN06886662	NG-8227_7_P2_lib85344	Study_1	7	Phage treated	VT4-2	16S rRNA
PRJNA385256	SAMN06886663	NG-8227_7_P3_lib85345	Study_1	7	Phage treated	VT4-3	16S rRNA
PRJNA385256	SAMN06886664	NG-8227_7_P4_lib85346	Study_1	7	Phage treated	VT4-4	16S rRNA
PRJNA385256	SAMN06886665	NG-8227_7_P5_lib85347	Study_1	7	Phage treated	VT4-5	16S rRNA
PRJNA385256	SAMN06886666	NG-8227_7_P6_lib85348	Study_1	7	Phage treated	VT4-6	16S rRNA
PRJNA385256	SAMN06886667	NG-8227_7_P7_lib85349	Study_1	7	Phage treated	VT4-7	16S rRNA
PRJNA385256	SAMN06886668	NG-8227_7_P8_lib85350	Study_1	7	Phage treated	VT4-8	16S rRNA
PRJNA385256	SAMN06886549	NG-7821_1_C2_lib66020	Study_2	1	Control mice_pre_treatment	CT000-2	16S rRNA
PRJNA385256	SAMN06886550	NG-7821_1_C3_lib66021	Study_2	1	Control mice_pre_treatment	CT000-3	16S rRNA
PRJNA385256	SAMN06886551	NG-7821_1_C4_lib66022	Study_2	1	Control mice_pre_treatment	CT000-4	16S rRNA
PRJNA385256	SAMN06886552	NG-7821_1_C5_lib66023	Study_2	1	Control mice_pre_treatment	CT000-5	16S rRNA
PRJNA385256	SAMN06886553	NG-7821_1_C6_lib66024	Study_2	1	Control mice_pre_treatment	CT000-6	16S rRNA
PRJNA385256	SAMN06886554	NG-7821_1_C7_lib66025	Study_2	1	Control mice_pre_treatment	CT000-7	16S rRNA
PRJNA385256	SAMN06886555	NG-7821_1_C8_lib66026	Study_2	1	Control mice_pre_treatment	CT000-8	16S rRNA
PRJNA385256	SAMN06886556	NG-7821_1_P1_lib66027	Study_2	1	Phage treated_pre_treatment	CT000-9	16S rRNA
PRJNA385256	SAMN06886557	NG-7821_1_P2_lib66028	Study_2	1	Phage treated_pre_treatment	CT000-10	16S rRNA
PRJNA385256	SAMN06886558	NG-7821_1_P3_lib66029	Study_2	1	Phage treated_pre_treatment	CT000-11	16S rRNA
PRJNA385256	SAMN06886559	NG-7821_1_P4_lib66030	Study_2	1	Phage treated_pre_treatment	CT000-12	16S rRNA
PRJNA385256	SAMN06886560	NG-7821_1_P5_lib66031	Study_2	1	Phage treated_pre_treatment	CT000-13	16S rRNA
PRJNA385256	SAMN06886561	NG-7821_1_P6_lib66032	Study_2	1	Phage treated_pre_treatment	CT000-14	16S rRNA
PRJNA385256	SAMN06886562	NG-7821_1_P7_lib66033	Study_2	1	Phage treated_pre_treatment	CT000-15	16S rRNA
PRJNA385256	SAMN06886563	NG-7821_1_P8_lib66034	Study_2	1	Phage treated_pre_treatment	CT000-16	16S rRNA
PRJNA385256	SAMN06886415	NG-7821_10_C1_lib66106	Study_2	10	Control mice	CT4-1	16S rRNA
PRJNA385256	SAMN06886416	NG-7821_10_C2_lib66107	Study_2	10	Control mice	CT4-2	16S rRNA
PRJNA385256	SAMN06886417	NG-7821_10_C3_lib66108	Study_2	10	Control mice	CT4-3	16S rRNA
PRJNA385256	SAMN06886418	NG-7821_10_C4_lib66109	Study_2	10	Control mice	CT4-4	16S rRNA
PRJNA385256	SAMN06886419	NG-7821_10_C5_lib66110	Study_2	10	Control mice	CT4-5	16S rRNA
PRJNA385256	SAMN06886420	NG-7821_10_C6_lib66111	Study_2	10	Control mice	CT4-6	16S rRNA
PRJNA385256	SAMN06886421	NG-7821_10_C7_lib66112	Study_2	10	Control mice	CT4-7	16S rRNA
PRJNA385256	SAMN06886422	NG-7821_11_P1_lib66113	Study_2	11	Phage treated	VT4-1	16S rRNA
PRJNA385256	SAMN06886423	NG-7821_11_P2_lib66114	Study_2	11	Phage treated	VT4-2	16S rRNA
PRJNA385256	SAMN06886424	NG-7821_11_P3_lib66115	Study_2	11	Phage treated	VT4-3	16S rRNA
PRJNA385256	SAMN06886425	NG-7821_11_P4_lib66116	Study_2	11	Phage treated	VT4-4	16S rRNA
PRJNA385256	SAMN06886426	NG-7821_11_P5_lib66117	Study_2	11	Phage treated	VT4-5	16S rRNA
PRJNA385256	SAMN06886427	NG-7821_11_P6_lib66118	Study_2	11	Phage treated	VT4-6	16S rRNA
PRJNA385256	SAMN06886428	NG-7821_11_P7_lib66119	Study_2	11	Phage treated	VT4-7	16S rRNA
PRJNA385256	SAMN06886429	NG-7821_11_P8_lib66120	Study_2	11	Phage treated	VT4-8	16S rRNA
PRJNA385256	SAMN06886430	NG-7821_12_C1_lib66121	Study_2	12	Control mice	CT5-1	16S rRNA
PRJNA385256	SAMN06886431	NG-7821_12_C2_lib66122	Study_2	12	Control mice	CT5-2	16S rRNA
PRJNA385256	SAMN06886432	NG-7821_12_C3_lib66123	Study_2	12	Control mice	CT5-3	16S rRNA
PRJNA385256	SAMN06886433	NG-7821_12_C4_lib66124	Study_2	12	Control mice	CT5-4	16S rRNA
PRJNA385256	SAMN06886434	NG-7821_12_C5_lib66125	Study_2	12	Control mice	CT5-5	16S rRNA
PRJNA385256	SAMN06886435	NG-7821_12_C6_lib66126	Study_2	12	Control mice	CT5-6	16S rRNA
PRJNA385256	SAMN06886436	NG-7821_12_C7_lib66127	Study_2	12	Control mice	CT5-7	16S rRNA
PRJNA385256	SAMN06886437	NG-7821_12_C8_lib66128	Study_2	12	Control mice	VT5-1	16S rRNA
PRJNA385256	SAMN06886438	NG-7821_13_P1_lib66129	Study_2	13	Phage treated	VT5-2	16S rRNA
PRJNA385256	SAMN06886439	NG-7821_13_P2_lib66130	Study_2	13	Phage treated	VT5-3	16S rRNA
PRJNA385256	SAMN06886440	NG-7821_13_P3_lib66131	Study_2	13	Phage treated	VT5-4	16S rRNA
PRJNA385256	SAMN06886441	NG-7821_13_P4_lib66132	Study_2	13	Phage treated	VT5-5	16S rRNA
PRJNA385256	SAMN06886442	NG-7821_13_P5_lib66133	Study_2	13	Phage treated	VT5-6	16S rRNA
PRJNA385256	SAMN06886443	NG-7821_13_P6_lib66134	Study_2	13	Phage treated	VT5-7	16S rRNA
PRJNA385256	SAMN06886444	NG-7821_13_P7_lib66135	Study_2	13	Phage treated	VT5-8	16S rRNA
PRJNA385256	SAMN06886445	NG-7821_13_P8_lib66136	Study_2	13	Phage treated	VT5-9	16S rRNA
PRJNA385256	SAMN06886446	NG-7821_14_C1_lib66137	Study_2	14	Control mice	CT6-1	16S rRNA
PRJNA385256	SAMN06886447	NG-7821_14_C2_lib66138	Study_2	14	Control mice	CT6-2	16S rRNA
PRJNA385256	SAMN06886448	NG-7821_14_C3_lib66139	Study_2	14	Control mice	CT6-3	16S rRNA
PRJNA385256	SAMN06886449	NG-7821_14_C4_lib66140	Study_2	14	Control mice	CT6-4	16S rRNA
PRJNA385256	SAMN06886450	NG-7821_14_C5_lib66141	Study_2	14	Control mice	CT6-5	16S rRNA
PRJNA385256	SAMN06886451	NG-7821_14_C6_lib66142	Study_2	14	Control mice	CT6-6	16S rRNA
PRJNA385256	SAMN06886452	NG-7821_14_C7_lib66143	Study_2	14	Control mice	CT6-7	16S rRNA
PRJNA385256	SAMN06886453	NG-7821_14_C8_lib66144	Study_2	14	Control mice	CT6-8	16S rRNA
PRJNA385256	SAMN06886454	NG-7821_15_P1_lib66145	Study_2	15	Phage treated	VT6-1	16S rRNA
PRJNA385256	SAMN06886455	NG-7821_15_P2_lib66146	Study_2	15	Phage treated	VT6-2	16S rRNA
PRJNA385256	SAMN06886456	NG-7821_15_P3_lib66147	Study_2	15	Phage treated	VT6-3	16S rRNA
PRJNA385256	SAMN06886457	NG-7821_15_P4_lib66148	Study_2	15	Phage treated	VT6-4	16S rRNA
PRJNA385256	SAMN06886458	NG-7821_15_P5_lib66149	Study_2	15	Phage treated	VT6-5	16S rRNA
PRJNA385256	SAMN06886459	NG-7821_15_P6_lib66150	Study_2	15	Phage treated	VT6-6	16S rRNA
PRJNA385256	SAMN06886460	NG-7821_15_P7_lib66151	Study_2	15	Phage treated	VT6-7	16S rRNA
PRJNA385256	SAMN06886461	NG-7821_15_P8_lib66152	Study_2	15	Phage treated	VT6-8	16S rRNA
PRJNA385256	SAMN06886462	NG-7821_16_C1_lib66153	Study_2	16	Control mice	CceT6-1	16S rRNA
PRJNA385256	SAMN06886463	NG-7821_16_C2_lib66154	Study_2	16	Control mice	CceT6-2	16S rRNA
PRJNA385256	SAMN06886464	NG-7821_16_C3_lib66155	Study_2	16	Control mice	CceT6-3	16S rRNA
PRJNA385256	SAMN06886465	NG-7821_16_C4_lib66156	Study_2	16	Control mice	CceT6-4	16S rRNA
PRJNA385256	SAMN06886466	NG-7821_16_C5_lib66157	Study_2	16	Control mice	CceT6-5	16S rRNA
PRJNA385256	SAMN06886467	NG-7821_16_C6_lib66158	Study_2	16	Control mice	CceT6-6	16S rRNA
PRJNA385256	SAMN06886468	NG-7821_16_C7_lib66159	Study_2	16	Control mice	CceT6-7	16S rRNA
PRJNA385256	SAMN06886469	NG-7821_16_C8_lib66160	Study_2	16	Control mice	CceT6-8	16S rRNA
PRJNA385256	SAMN06886470	NG-7821_17_P1_lib66161	Study_2	17	Phage treated	VCeT6 -1	16S rRNA
PRJNA385256	SAMN06886471	NG-7821_17_P2_lib66162	Study_2	17	Phage treated	VCeT6 -2	16S rRNA
PRJNA385256	SAMN06886472	NG-7821_17_P3_lib66163	Study_2	17	Phage treated	VCeT6 -3	16S rRNA
PRJNA385256	SAMN06886473	NG-7821_17_P4_lib66164	Study_2	17	Phage treated	VCeT6 -4	16S rRNA
PRJNA385256	SAMN06886474	NG-7821_17_P5_lib66165	Study_2	17	Phage treated	VCeT6 -5	16S rRNA
PRJNA385256	SAMN06886475	NG-7821_17_P6_lib66166	Study_2	17	Phage treated	VCeT6 -6	16S rRNA
PRJNA385256	SAMN06886476	NG-7821_17_P7_lib66167	Study_2	17	Phage treated	VCeT6 -7	16S rRNA
PRJNA385256	SAMN06886477	NG-7821_17_P8_lib66168	Study_2	17	Phage treated	VCeT6 -8	16S rRNA
PRJNA385256	SAMN06886478	NG-7821_2_C1_lib66035	Study_2	2	Control mice_pre_treatment	CT00-1	16S rRNA
PRJNA385256	SAMN06886479	NG-7821_2_C2_lib66036	Study_2	2	Control mice_pre_treatment	CT00-2	16S rRNA
PRJNA385256	SAMN06886480	NG-7821_2_C3_lib66037	Study_2	2	Control mice_pre_treatment	CT00-3	16S rRNA
PRJNA385256	SAMN06886481	NG-7821_2_C4_lib66038	Study_2	2	Control mice_pre_treatment	CT00-4	16S rRNA
PRJNA385256	SAMN06886482	NG-7821_2_C5_lib66039	Study_2	2	Control mice_pre_treatment	CT00-5	16S rRNA
PRJNA385256	SAMN06886483	NG-7821_2_C6_lib66040	Study_2	2	Control mice_pre_treatment	CT00-6	16S rRNA
PRJNA385256	SAMN06886484	NG-7821_2_C7_lib66041	Study_2	2	Control mice_pre_treatment	CT00-7	16S rRNA
PRJNA385256	SAMN06886485	NG-7821_2_C8_lib66042	Study_2	2	Control mice_pre_treatment	CT00-8	16S rRNA
PRJNA385256	SAMN06886486	NG-7821_2_P1_lib66043	Study_2	2	Phage treated_pre_treatment	CT00-9	16S rRNA
PRJNA385256	SAMN06886487	NG-7821_2_P2_lib66044	Study_2	2	Phage treated_pre_treatment	CT00-10	16S rRNA
PRJNA385256	SAMN06886488	NG-7821_2_P3_lib66045	Study_2	2	Phage treated_pre_treatment	CT00-11	16S rRNA
PRJNA385256	SAMN06886489	NG-7821_2_P4_lib66046	Study_2	2	Phage treated_pre_treatment	CT00-12	16S rRNA
PRJNA385256	SAMN06886490	NG-7821_2_P5_lib66047	Study_2	2	Phage treated_pre_treatment	CT00-13	16S rRNA
PRJNA385256	SAMN06886491	NG-7821_2_P6_lib66048	Study_2	2	Phage treated_pre_treatment	CT00-14	16S rRNA
PRJNA385256	SAMN06886492	NG-7821_2_P7_lib66049	Study_2	2	Phage treated_pre_treatment	CT00-15	16S rRNA
PRJNA385256	SAMN06886493	NG-7821_2_P8_lib66050	Study_2	2	Phage treated_pre_treatment	CT00-16	16S rRNA
PRJNA385256	SAMN06886494	NG-7821_3_C1_lib66051	Study_2	3	Control mice_Ab_treatment	CTAb-1	16S rRNA
PRJNA385256	SAMN06886495	NG-7821_3_C2_lib66052	Study_2	3	Control mice_Ab_treatment	CTAb-2	16S rRNA
PRJNA385256	SAMN06886496	NG-7821_3_C3_lib66053	Study_2	3	Control mice_Ab_treatment	CTAb-3	16S rRNA
PRJNA385256	SAMN06886497	NG-7821_3_C4_lib66054	Study_2	3	Control mice_Ab_treatment	CTAb-4	16S rRNA
PRJNA385256	SAMN06886498	NG-7821_3_C5_lib66055	Study_2	3	Control mice_Ab_treatment	CTAb-5	16S rRNA
PRJNA385256	SAMN06886499	NG-7821_3_C6_lib66056	Study_2	3	Control mice_Ab_treatment	CTAb-6	16S rRNA
PRJNA385256	SAMN06886500	NG-7821_3_C7_lib66057	Study_2	3	Control mice_Ab_treatment	CTAb-7	16S rRNA
PRJNA385256	SAMN06886501	NG-7821_3_P1_lib66058	Study_2	3	Phage treated_Ab_treatment	CTAb-8	16S rRNA
PRJNA385256	SAMN06886502	NG-7821_3_P2_lib66059	Study_2	3	Phage treated_Ab_treatment	CTAb-9	16S rRNA
PRJNA385256	SAMN06886503	NG-7821_3_P3_lib66060	Study_2	3	Phage treated_Ab_treatment	CTAb-10	16S rRNA
PRJNA385256	SAMN06886504	NG-7821_3_P4_lib66061	Study_2	3	Phage treated_Ab_treatment	CTAb-11	16S rRNA
PRJNA385256	SAMN06886505	NG-7821_3_P5_lib66062	Study_2	3	Phage treated_Ab_treatment	CTAb-12	16S rRNA
PRJNA385256	SAMN06886506	NG-7821_3_P6_lib66063	Study_2	3	Phage treated_Ab_treatment	CTAb-13	16S rRNA
PRJNA385256	SAMN06886507	NG-7821_3_P7_lib66064	Study_2	3	Phage treated_Ab_treatment	CTAb-14	16S rRNA
PRJNA385256	SAMN06886508	NG-7821_4_P1_lib66072	Study_2	4	Phage treated	VT1-1	16S rRNA
PRJNA385256	SAMN06886509	NG-7821_4_P2_lib66073	Study_2	4	Phage treated	VT1-2	16S rRNA
PRJNA385256	SAMN06886510	NG-7821_4_P3_lib66074	Study_2	4	Phage treated	VT1-3	16S rRNA
PRJNA385256	SAMN06886511	NG-7821_4_P4_lib66075	Study_2	4	Phage treated	VT1-4	16S rRNA
PRJNA385256	SAMN06886512	NG-7821_4_P5_lib66076	Study_2	4	Phage treated	VT1-5	16S rRNA
PRJNA385256	SAMN06886513	NG-7821_4_P6_lib66077	Study_2	4	Phage treated	VT1-6	16S rRNA
PRJNA385256	SAMN06886514	NG-7821_4_P7_lib66078	Study_2	4	Phage treated	VT1-7	16S rRNA
PRJNA385256	SAMN06886515	NG-7821_5_C1_lib66065	Study_2	5	Control mice	CT1-1	16S rRNA
PRJNA385256	SAMN06886516	NG-7821_5_C2_lib66066	Study_2	5	Control mice	CT1-2	16S rRNA
PRJNA385256	SAMN06886517	NG-7821_5_C3_lib66067	Study_2	5	Control mice	CT1-3	16S rRNA
PRJNA385256	SAMN06886518	NG-7821_5_C4_lib66068	Study_2	5	Control mice	CT1-4	16S rRNA
PRJNA385256	SAMN06886519	NG-7821_5_C5_lib66069	Study_2	5	Control mice	CT1-5	16S rRNA
PRJNA385256	SAMN06886520	NG-7821_5_C6_lib66070	Study_2	5	Control mice	CT1-6	16S rRNA
PRJNA385256	SAMN06886521	NG-7821_5_C7_lib66071	Study_2	5	Control mice	CT1-7	16S rRNA
PRJNA385256	SAMN06886522	NG-7821_6_C1_lib66079	Study_2	6	Control mice	CT2-1	16S rRNA
PRJNA385256	SAMN06886523	NG-7821_6_C2_lib66080	Study_2	6	Control mice	CT2-2	16S rRNA
PRJNA385256	SAMN06886524	NG-7821_6_C3_lib66081	Study_2	6	Control mice	CT2-3	16S rRNA
PRJNA385256	SAMN06886525	NG-7821_6_C4_lib66082	Study_2	6	Control mice	CT2-4	16S rRNA
PRJNA385256	SAMN06886526	NG-7821_6_C5_lib66083	Study_2	6	Control mice	CT2-5	16S rRNA
PRJNA385256	SAMN06886527	NG-7821_6_C6_lib66084	Study_2	6	Control mice	CT2-6	16S rRNA
PRJNA385256	SAMN06886528	NG-7821_7_P1_lib66085	Study_2	7	Phage treated	VT2-1	16S rRNA
PRJNA385256	SAMN06886529	NG-7821_7_P2_lib66086	Study_2	7	Phage treated	VT2-2	16S rRNA
PRJNA385256	SAMN06886530	NG-7821_7_P3_lib66087	Study_2	7	Phage treated	VT2-3	16S rRNA
PRJNA385256	SAMN06886531	NG-7821_7_P4_lib66088	Study_2	7	Phage treated	VT2-4	16S rRNA
PRJNA385256	SAMN06886532	NG-7821_7_P5_lib66089	Study_2	7	Phage treated	VT2-5	16S rRNA
PRJNA385256	SAMN06886533	NG-7821_7_P6_lib66090	Study_2	7	Phage treated	VT2-6	16S rRNA
PRJNA385256	SAMN06886534	NG-7821_7_P7_lib66091	Study_2	7	Phage treated	VT2-7	16S rRNA
PRJNA385256	SAMN06886535	NG-7821_8_C1_lib66092	Study_2	8	Control mice	CT3-1	16S rRNA
PRJNA385256	SAMN06886536	NG-7821_8_C2_lib66093	Study_2	8	Control mice	CT3-2	16S rRNA
PRJNA385256	SAMN06886537	NG-7821_8_C3_lib66094	Study_2	8	Control mice	CT3-3	16S rRNA
PRJNA385256	SAMN06886538	NG-7821_8_C4_lib66095	Study_2	8	Control mice	CT3-4	16S rRNA
PRJNA385256	SAMN06886539	NG-7821_8_C5_lib66096	Study_2	8	Control mice	CT3-5	16S rRNA
PRJNA385256	SAMN06886540	NG-7821_8_C6_lib66097	Study_2	8	Control mice	CT3-6	16S rRNA
PRJNA385256	SAMN06886541	NG-7821_8_C7_lib66098	Study_2	8	Control mice	CT3-7	16S rRNA
PRJNA385256	SAMN06886542	NG-7821_9_P1_lib66099	Study_2	9	Phage treated	VT3-1	16S rRNA
PRJNA385256	SAMN06886543	NG-7821_9_P2_lib66100	Study_2	9	Phage treated	VT3-2	16S rRNA
PRJNA385256	SAMN06886544	NG-7821_9_P3_lib66101	Study_2	9	Phage treated	VT3-3	16S rRNA
PRJNA385256	SAMN06886545	NG-7821_9_P4_lib66102	Study_2	9	Phage treated	VT3-4	16S rRNA
PRJNA385256	SAMN06886546	NG-7821_9_P5_lib66103	Study_2	9	Phage treated	VT3-5	16S rRNA
PRJNA385256	SAMN06886547	NG-7821_9_P6_lib66104	Study_2	9	Phage treated	VT3-6	16S rRNA
PRJNA385256	SAMN06886548	NG-7821_9_P7_lib66105	Study_2	9	Phage treated	VT3-7	16S rRNA
PRJNA385134	SAMN06861212	NG-7821_V10_lib69791	Study_2	10	Control mice	V-CT4	Virome
PRJNA385134	SAMN06861213	NG-7821_V11_lib69792	Study_2	11	Phage Treated	V-VT4	Virome
PRJNA385134	SAMN06861214	NG-7821_V12_lib69793	Study_2	12	Control mice	V-CT5	Virome
PRJNA385134	SAMN06861215	NG-7821_V13_lib69794	Study_2	13	Phage Treated	V-VT5	Virome
PRJNA385134	SAMN06861216	NG-7821_V14_lib69795	Study_2	14	Control mice	V-CT6	Virome
PRJNA385134	SAMN06861217	NG-7821_V15_lib69796	Study_2	15	Phage Treated	V-VT6	Virome
PRJNA385134	SAMN06861218	NG-7821_V1_lib69388	Study_2	1	Pre-treatment	V-CT000	Virome
PRJNA385134	SAMN06861219	NG-7821_V2_lib69783	Study_2	2	Pre-treatment	V-CT00	Virome
PRJNA385134	SAMN06861220	NG-7821_V3_lib69784	Study_2	3	Pre-treatment	V-CTAb	Virome
PRJNA385134	SAMN06861221	NG-7821_V4_lib69785	Study_2	4	Phage Treated	V-CT1	Virome
PRJNA385134	SAMN06861222	NG-7821_V5_lib69786	Study_2	5	Control mice	V-VT1	Virome
PRJNA385134	SAMN06861223	NG-7821_V6_lib69787	Study_2	6	Control mice	V-CT2	Virome
PRJNA385134	SAMN06861224	NG-7821_V7_lib69788	Study_2	7	Phage Treated	V-VT2	Virome
PRJNA385134	SAMN06861225	NG-7821_V8_lib69789	Study_2	8	Control mice	V-CT3	Virome
PRJNA385134	SAMN06861226	NG-7821_V9_lib69790	Study_2	9	Phage Treated	V-VT3	Virome
PRJNA385134	SAMN06861227	NG-8227_V1_lib85243	Study_1	1	Pre-treatment	V-CT000	Virome
PRJNA385134	SAMN06861228	NG-8227_V2_lib85772	Study_1	2	Pre-treatment	V-CT00	Virome
PRJNA385134	SAMN06861229	NG-8227_V3_lib85773	Study_1	3	Pre-treatment	V-CTAb	Virome
PRJNA385134	SAMN06861230	NG-8227_V4C_lib85774	Study_1	4	Control Treated	V-CT1	Virome
PRJNA385134	SAMN06861231	NG-8227_V4P_lib85775	Study_1	5	Phage Treated	V-VT1	Virome
PRJNA385134	SAMN06861232	NG-8227_V5C_lib85776	Study_1	6	Control Treated	V-CT2	Virome
PRJNA385134	SAMN06861233	NG-8227_V5P_lib85777	Study_1	7	Phage Treated	V-VT2	Virome
PRJNA385134	SAMN06861234	NG-8227_V6C_lib85778	Study_1	8	Control Treated	V-CT3	Virome
PRJNA385134	SAMN06861235	NG-8227_V6P_lib85779	Study_1	9	Phage Treated	V-VT3	Virome
PRJNA385134	SAMN06861236	NG-8227_V7C_lib85780	Study_1	10	Control Treated	V-CT4	Virome
PRJNA385134	SAMN06861237	NG-8227_V7P_lib85781	Study_1	11	Phage Treated	V-VT4	Virome
